# Supplementary material for: Anaplasma phagocytophilum Ecotype Analysis in Cattle from Great Britain
Source: Pathogens. 2023 Aug 10;12(8):1029. doi: 10.3390/pathogens12081029 (PMC10459425; doi:10.3390/pathogens12081029)
Supplement: Supplementary file 1 [file pathogens-12-01029-s001.zip]

Archive with 1 entries (1 files):
- pathogens-2513457-supplementary.pdf
